# Supplementary material for: Cardiovascular effects associated with chimeric antigen receptor T cell therapy in cancer patients: A meta-analysis
Source: Front Oncol. 2022 Nov 9;12:924208. doi: 10.3389/fonc.2022.924208 (PMC9682079; doi:10.3389/fonc.2022.924208)
Supplement: Supplementary file 1 [file DataSheet_1.zip]

Archive with 13 entries (12 files):
- Supplemental materials/
- Supplemental materials/1. Supplemental materials (Figure Legends).doc
- Supplemental materials/Supplemental Figure S1.tif
- Supplemental materials/Supplemental Figure S2.tif
- Supplemental materials/Supplemental Figure S3.tif
- Supplemental materials/Supplemental Figure S4.tif
- Supplemental materials/Supplemental Figure S5.tif
- Supplemental materials/Supplemental Figure S6.tif
- Supplemental materials/Supplemental Figure S7.tif
- Supplemental materials/Supplemental Table S1.doc
- Supplemental materials/Supplemental Table S2.doc
- Supplemental materials/Supplemental Table S3.doc
- Supplemental materials/Supplemental Table S4.doc
